# Supplementary material for: Two new species of the genus Teredorus Hancock, 1906 (Orthoptera, Tetrigidae) from China, with a key to the species of the genus
Source: Zookeys. 2014 Aug 5;(431):33–49. doi: 10.3897/zookeys.431.8002 (PMC4141172; doi:10.3897/zookeys.431.8002)
Supplement: XML Treatment for Teredorus [file zookeys.431.8002-treatment1.xml]

<!DOCTYPE tp:taxon-treatment
  PUBLIC "-//TaxonX//DTD Taxonomic Treatment Publishing DTD v0 20100105//EN" "tax-treatment-NSO.dtd">
<tp:taxon-treatment xmlns:tp="http://www.plazi.org/taxpub"><tp:treatment-meta><kwd-group><label>Taxon classification</label><kwd><named-content content-type="kingdom">Animalia</named-content></kwd><kwd><named-content content-type="order">Orthoptera</named-content></kwd><kwd><named-content content-type="family">Tetrigidae</named-content></kwd></kwd-group><mixed-citation publication-type="journal"><person-group><name><surname>Deng</surname><given-names>Wei-An</given-names></name><name><surname>Lei</surname><given-names>Chao-Liang</given-names></name><name><surname>Zheng</surname><given-names>Zhe-Min</given-names></name></person-group><article-title>Two new species of the genus <italic>Teredorus</italic> Hancock, 1906 (Orthoptera, Tetrigidae) from China, with a key to the species of the genus</article-title><source>Zookeys</source><day>5</day><month>8</month><year>2014</year><volume>2014</volume><issue>431</issue><fpage>33</fpage><lpage>49</lpage><pub-id pub-id-type="doi">10.3897/zookeys.431.8002</pub-id></mixed-citation></tp:treatment-meta><tp:nomenclature><tp:taxon-name>
                        <tp:taxon-name-part taxon-name-part-type="genus">Teredorus</tp:taxon-name-part>
                    </tp:taxon-name><tp:taxon-authority>Hancock, 1906</tp:taxon-authority><tp:nomenclature-citation-list><tp:nomenclature-citation><tp:taxon-name>Teredorus</tp:taxon-name><comment><xref ref-type="bibr" rid="B8">Hancock 1906</xref>: 51; <xref ref-type="bibr" rid="B9">Hancock 1915</xref>: 109; <xref ref-type="bibr" rid="B12">Kirby 1910</xref>: 30; Bruner 1910: 118; <xref ref-type="bibr" rid="B14">Shishodia 1991</xref>: 70–71; <xref ref-type="bibr" rid="B1">Blackith 1992</xref>: 181; <xref ref-type="bibr" rid="B13">Liang and Zheng 1998</xref>: 130; <xref ref-type="bibr" rid="B25">Zheng 2005</xref>: 219; <xref ref-type="bibr" rid="B27">Zheng 2006</xref>: 21–22; <xref ref-type="bibr" rid="B4">Deng et al. 2007</xref>: 201–202; <xref ref-type="bibr" rid="B28">Zheng and Xu 2010</xref>: 14.</comment></tp:nomenclature-citation></tp:nomenclature-citation-list></tp:nomenclature><tp:treatment-sec sec-type="Type species"><title>Type species.</title><p><italic><tp:taxon-name>Teredorus stenofrons</tp:taxon-name></italic> Hancock, 1906, Southern America, by original designation.</p></tp:treatment-sec><tp:treatment-sec sec-type="Redescription"><title>Redescription.</title><p>Size small or medium. Colour varying from ashy to brown and dark brown. body smooth, interspersed with granules.</p><p>Head a little or not elevated above the pronotal surface; vertex very strongly narrowed toward the front drawing the eyes together and in front forming a triangular shape, median carinula distinct and not advanced in front of the eyes; face slightly oblique; frontal costa bifurcate just behind lateral ocelli, elevated and compressed between antennae, sinuate in front, moderately sulcate. Antennae filiform, located below the eyes. Eyes more or less globose or pear-shaped, a little or not elevated above the pronotal surface, drawing antero-medially to each other; lateral ocelli situated below middle of eyes.</p><p>Pronotum anteriorly truncate, dorsum smoothly granulate, somewhat flattened, but subcylindrical, all the carinae low, median carina depressed or indistinct forward in front shoulders, posteriorly moderately distinct; prozonal carinae obsolete; humeral angles obtuse; pronotal process extend beyond apex of hind femora; lateral lobes of pronotum turned downwards, posterior angles rounded, posterior margin of each lateral lobe with two concavities. Elytra elongate, ovate with acuminate apex. Wings extended beyond the pronotal apex. Fore femora elongate, a little broadened, very finely serrated; middle femora elongate, broadened, bicarinate, margins finely serrated; hind femora elongate, a little crassate, margins finely serrated; first and third segment of hind tarsi equal in length, first pulvilli a little smaller than the second and third, second and third pulvilli equal in length.</p></tp:treatment-sec><tp:treatment-sec sec-type="Differential diagnosis"><title>Differential diagnosis.</title><p>The morphology of <italic><tp:taxon-name>Teredorus</tp:taxon-name></italic> is quite homogeneous, and this genus can be easily distinguished from other genera of the subfamily <tp:taxon-name>Tetriginae</tp:taxon-name> by vertex very strongly narrowed toward the front drawing the eyes together and in front forming a triangular shape.</p></tp:treatment-sec><tp:treatment-sec sec-type="Key to the species of Teredorus Hancock"><title>Key to the species of <italic><tp:taxon-name>Teredorus</tp:taxon-name></italic> Hancock</title><table-wrap content-type="key" position="anchor" orientation="portrait"><table><tbody><tr><td rowspan="1" colspan="1">1</td><td rowspan="1" colspan="1">Tegmina and wings absent; hind process of pronotum just reaching the middle of hind femur; hind margin of lateral lobe of pronotum only with one concavity. Distribution in India</td><td rowspan="1" colspan="1"><italic><tp:taxon-name>Teredorus bhattacharyi</tp:taxon-name></italic> Shishodia, 1991</td></tr><tr><td rowspan="1" colspan="1">–</td><td rowspan="1" colspan="1">Tegmina and wings present; hind process of pronotum reaching or surpassing the apex of hind femur; hind margin of lateral lobe of pronotum with two concavities</td><td rowspan="1" colspan="1">2</td></tr><tr><td rowspan="1" colspan="1"><!--PageBreak-->2</td><td rowspan="1" colspan="1">First segment of hind tarsi with two pulvilli. Distribution in China</td><td rowspan="1" colspan="1"><italic><tp:taxon-name>Teredorus bipulvillus</tp:taxon-name></italic> Zheng, 2006</td></tr><tr><td rowspan="1" colspan="1">–</td><td rowspan="1" colspan="1">First segment of hind tarsi with three pulvilli</td><td rowspan="1" colspan="1">3</td></tr><tr><td rowspan="1" colspan="1">3</td><td rowspan="1" colspan="1">Inner margin of hind tibia without internal spine; second pulvillus of posterior tarsus degenerated, extremely smaller than first and third. Distribution in China</td><td rowspan="1" colspan="1"><italic><tp:taxon-name>Teredorus parvipulvillus</tp:taxon-name></italic> sp. n.</td></tr><tr><td rowspan="1" colspan="1">–</td><td rowspan="1" colspan="1">Inner margin of hind tibia with a row of internal spines; three pulvilli of posterior tarsus normal</td><td rowspan="1" colspan="1">4</td></tr><tr><td rowspan="1" colspan="1">4</td><td rowspan="1" colspan="1">Pronotum short, reaching or just surpassing the top of hind femora</td><td rowspan="1" colspan="1">5</td></tr><tr><td rowspan="1" colspan="1">–</td><td rowspan="1" colspan="1">Pronotum elongate, extending far beyond the top of hind femora</td><td rowspan="1" colspan="1">6</td></tr><tr><td rowspan="1" colspan="1">5</td><td rowspan="1" colspan="1">Frontal ridge straight before lateral ocellus; hind wings not reaching apex of hind process of pronotum; inner side of hind femur black; lower inside of hind femur black, outside pale brown; sternum of abdomen black. Distribution in China</td><td rowspan="1" colspan="1"><italic><tp:taxon-name>Teredorus brachinota</tp:taxon-name></italic> Zheng &amp; Xu, 2010</td></tr><tr><td rowspan="1" colspan="1">–</td><td rowspan="1" colspan="1">Front al ridge slightly concave before lateral ocellus; hind wings reaching apex of hind process of pronotum; inner side of hind femur yellowish brown, basal part black; lower inside of hind femur yellowish brown, with two black spots, outside black; sternum of abdomen yellowish brown. Distribution in China</td><td rowspan="1" colspan="1"><italic><tp:taxon-name>Teredorus brachinotoides</tp:taxon-name></italic> Zheng, Ou &amp; Lin, 2012</td></tr><tr><td rowspan="1" colspan="1">6</td><td rowspan="1" colspan="1">Head not exerted above upper level of pronotum</td><td rowspan="1" colspan="1">7</td></tr><tr><td rowspan="1" colspan="1">–</td><td rowspan="1" colspan="1">Head distinctly exerted above upper level of pronotum</td><td rowspan="1" colspan="1">13</td></tr><tr><td rowspan="1" colspan="1">7</td><td rowspan="1" colspan="1">Hind wings developed, surpassing apex of posterior process of pronotum</td><td rowspan="1" colspan="1">8</td></tr><tr><td rowspan="1" colspan="1">–</td><td rowspan="1" colspan="1">Hind wings not or just reaching apex of posterior process of pronotum</td><td rowspan="1" colspan="1">11</td></tr><tr><td rowspan="1" colspan="1">8</td><td rowspan="1" colspan="1">Vertex visible before eyes in lateral view, vertex and frontal ridge forming rounded; upper margin of pronotum slightly undulating before shoulders and straight behind shoulders in profile</td><td rowspan="1" colspan="1">9</td></tr><tr><td rowspan="1" colspan="1">–</td><td rowspan="1" colspan="1">Vertex not visible before eyes in lateral view; upper margin of pronotum arched or straight in profile</td><td rowspan="1" colspan="1">10</td></tr><tr><td rowspan="1" colspan="1">9</td><td rowspan="1" colspan="1">Frontal ridge a little concave between lateral ocelli in profile; posterior process of pronotum reaching one third of hind tibia; width of mid femur equal to tegmina; first segment of posterior tarsus equal to third in length, three pulvilli of first segment of posterior tarsus equal in length. Distribution in China</td><td rowspan="1" colspan="1"><italic><tp:taxon-name>Teredorus hunanensis</tp:taxon-name></italic> sp. n.</td></tr><tr><td rowspan="1" colspan="1">–</td><td rowspan="1" colspan="1">Frontal ridge straight before lateral ocellus in profile; posterior process of pronotum reaching apex of hind tibia; width of mid femur narrower than width of tegmina; length of first segment of posterior tarsus longer than third segment, third pulvillus of first segment of hind tarsi longer than the first and second pulvilli. Distribution in China</td><td rowspan="1" colspan="1"><italic><tp:taxon-name>Teredorus flavistrial</tp:taxon-name></italic> Zheng, 2006</td></tr><tr><td rowspan="1" colspan="1">10</td><td rowspan="1" colspan="1">Body smaller, length of pronotum ♂ 10–11 mm, ♀ 13-14 mm; upper margin of pronotum arched in profile; width of mid femur equal to width of tegmina. Distribution in S. America</td><td rowspan="1" colspan="1"><italic><tp:taxon-name>Teredorus stenofrons</tp:taxon-name></italic> Hancock, 1907</td></tr><tr><td rowspan="1" colspan="1">–</td><td rowspan="1" colspan="1">Body larger, length of pronotum. ♂ 15–16 mm, ♀ 17–18 mm; upper margin of pronotum straight in profile; width of mid femur narrower than width of <!--PageBreak-->tegmina. Distribution in China</td><td rowspan="1" colspan="1"><italic><tp:taxon-name>Teredorus guangxiensis</tp:taxon-name></italic> Zheng, Shi &amp; Luo, 2003</td></tr><tr><td rowspan="1" colspan="1">11</td><td rowspan="1" colspan="1">Upper and lower margins of fore and mid femora undulating; third pulvillus of first segment of hind tarsi longer than the first and second pulvilli. Distribution in China</td><td rowspan="1" colspan="1"><italic><tp:taxon-name>Teredorus longipulvillus</tp:taxon-name></italic> Zheng, 1988</td></tr><tr><td rowspan="1" colspan="1">–</td><td rowspan="1" colspan="1">Upper and lower margins of fore and mid femora straight; three pulvilli of first segment of posterior tarsus equal in length</td><td rowspan="1" colspan="1">12</td></tr><tr><td rowspan="1" colspan="1">12</td><td rowspan="1" colspan="1">Body smaller, Length of pronotum: ♀ 13.5–14.0 mm; hind process of pronotum reaching middle of hind tibia; length of upper valvulae 2.8× its width. Distribution in China</td><td rowspan="1" colspan="1"><italic><tp:taxon-name>Teredorus nigropennis</tp:taxon-name></italic> Deng, Zheng &amp; Lu, 2013</td></tr><tr><td rowspan="1" colspan="1">–</td><td rowspan="1" colspan="1">Body larger, Length of pronotum: ♀ 17–18 mm; hind process of pronotum reaching apex of hind tibia; length of upper valvulae 4× its width. Distribution in China, India and Nepal</td><td rowspan="1" colspan="1"><italic><tp:taxon-name>Teredorus carmichaeli</tp:taxon-name></italic> Hancock, 1915</td></tr><tr><td rowspan="1" colspan="1">13</td><td rowspan="1" colspan="1">Antennae inserted between lower margins of eyes</td><td rowspan="1" colspan="1">14</td></tr><tr><td rowspan="1" colspan="1">–</td><td rowspan="1" colspan="1">Antennae inserted under lower margins of eyes</td><td rowspan="1" colspan="1">16</td></tr><tr><td rowspan="1" colspan="1">14</td><td rowspan="1" colspan="1">Width of mid femur wider than width of tegmina; lower outer side of hind femur black. Distribution in China</td><td rowspan="1" colspan="1"><italic><tp:taxon-name>Teredorus albimarginus</tp:taxon-name></italic> Zheng &amp; Zhou, 1996</td></tr><tr><td rowspan="1" colspan="1">–</td><td rowspan="1" colspan="1">Width of mid femur narrower than or equal to width of tegmina; lower outer side of hind femur brown</td><td rowspan="1" colspan="1">15</td></tr><tr><td rowspan="1" colspan="1">15</td><td rowspan="1" colspan="1">Posterior process of pronotum reaching two third of hind tibia; width of mid femur narrower than width of tegmina; middle of posterior margin of subgenital fig of female triangularly projecting. Distribution in China</td><td rowspan="1" colspan="1"><italic><tp:taxon-name>Teredorus hainanensis</tp:taxon-name></italic> Zheng, 1993</td></tr><tr><td rowspan="1" colspan="1">–</td><td rowspan="1" colspan="1">Posterior process of pronotum reaching one third of hind tibia; width of mid femur equal to width of tegmina; posterior margin of subgenital fig of female straight. Distribution in China</td><td rowspan="1" colspan="1"><italic><tp:taxon-name>Teredorus flatimarginus</tp:taxon-name></italic> Zheng &amp; Liang, 2000</td></tr><tr><td rowspan="1" colspan="1">16</td><td rowspan="1" colspan="1">Mid keel of pronotum interrupted before shoulders; complete after shoulders; lateral keels of prozona interrupted. Distribution in India</td><td rowspan="1" colspan="1"><italic><tp:taxon-name>Teredorus gravelyi</tp:taxon-name></italic> (Günther, 1939)</td></tr><tr><td rowspan="1" colspan="1">–</td><td rowspan="1" colspan="1">Mid keel of pronotum entire; lateral keels of prozona entire</td><td rowspan="1" colspan="1">17</td></tr><tr><td rowspan="1" colspan="1">17</td><td rowspan="1" colspan="1">With abbreviated carinae between shoulders</td><td rowspan="1" colspan="1">18</td></tr><tr><td rowspan="1" colspan="1">–</td><td rowspan="1" colspan="1">Without abbreviated carinae between shoulders</td><td rowspan="1" colspan="1">19</td></tr><tr><td rowspan="1" colspan="1">18</td><td rowspan="1" colspan="1">Upper margin of pronotum straight in profile; lateral keels of pronotal prozona inconspicuous; posterior margin of female subgenital fig slightly concave in the middle Distribution in China</td><td rowspan="1" colspan="1"><italic><tp:taxon-name>Teredorus camurimarginus</tp:taxon-name></italic> Zheng, 1998</td></tr><tr><td rowspan="1" colspan="1">–</td><td rowspan="1" colspan="1">Upper margin of pronotum slightly convex before shoulders and undulating behind shoulders in profile; lateral keels of pronotal prozona slightly constricted backward; posterior margin of subgenital fig of female slightly triangularly projecting in the middle. Distribution in China</td><td rowspan="1" colspan="1"><italic><tp:taxon-name>Teredorus fujianensis</tp:taxon-name></italic> Zheng &amp; Li, 2001</td></tr><tr><td rowspan="1" colspan="1"><!--PageBreak-->19</td><td rowspan="1" colspan="1">Upper margin of pronotum undulating before shoulders in profile. Distribution in China</td><td rowspan="1" colspan="1"><italic><tp:taxon-name>Teredorus wuyishanensis</tp:taxon-name></italic> Zheng, 1993</td></tr><tr><td rowspan="1" colspan="1">–</td><td rowspan="1" colspan="1">Upper margin of pronotum staight in profile</td><td rowspan="1" colspan="1">20</td></tr><tr><td rowspan="1" colspan="1">20</td><td rowspan="1" colspan="1">Middle of posterior margin of subgenital fig of female concave. Distribution in China</td><td rowspan="1" colspan="1"><italic><tp:taxon-name>Teredorus xishuiensis</tp:taxon-name></italic> Zheng, Li &amp; Shi, 2003</td></tr><tr><td rowspan="1" colspan="1">–</td><td rowspan="1" colspan="1">Posterior margin of female subgenital fig straight or with two teeth or with three teeth or triangularly projecting</td><td rowspan="1" colspan="1">21</td></tr><tr><td rowspan="1" colspan="1">21</td><td rowspan="1" colspan="1">Disc of pronotum black; posterior margin of subgenital fig of female straight. Distribution in China</td><td rowspan="1" colspan="1"><italic><tp:taxon-name>Teredorus ebenotus</tp:taxon-name></italic> Zheng &amp; Li, 2001</td></tr><tr><td rowspan="1" colspan="1">–</td><td rowspan="1" colspan="1">Disc of pronotum not black; posterior margin of subgenital fig of female with two teeth or with three teeth or triangularly projecting</td><td rowspan="1" colspan="1">22</td></tr><tr><td rowspan="1" colspan="1">22</td><td rowspan="1" colspan="1">Posterior margin of subgenital fig of female with two teeth. Distribution in China</td><td rowspan="1" colspan="1"><italic><tp:taxon-name>Teredorus bidentatus</tp:taxon-name></italic> Zheng, Huo &amp; Zhang, 2000</td></tr><tr><td rowspan="1" colspan="1">–</td><td rowspan="1" colspan="1">Posterior margin of subgenital fig of female with three teeth or triangularly projecting</td><td rowspan="1" colspan="1">23</td></tr><tr><td rowspan="1" colspan="1">23</td><td rowspan="1" colspan="1">posterior margin of female subgenital fig with three teeth</td><td rowspan="1" colspan="1">24</td></tr><tr><td rowspan="1" colspan="1">–</td><td rowspan="1" colspan="1">Middle of posterior margin of female subgenital fig triangularly projecting</td><td rowspan="1" colspan="1">25</td></tr><tr><td rowspan="1" colspan="1">24</td><td rowspan="1" colspan="1">Antennae 15-segmented; hind wings reaching apex of posterior process of pronotum. Distribution in China</td><td rowspan="1" colspan="1"><italic><tp:taxon-name>Teredorus guizhouensis</tp:taxon-name></italic> Zheng, 1993</td></tr><tr><td rowspan="1" colspan="1">–</td><td rowspan="1" colspan="1">Antennae 16-segmented; hind wings developed, surpassing apex of posterior process of pronotum. Distribution in China</td><td rowspan="1" colspan="1"><italic><tp:taxon-name>Teredorus eurylobatus</tp:taxon-name></italic> Zheng, Shi &amp; Mao, 2010</td></tr><tr><td rowspan="1" colspan="1">25</td><td rowspan="1" colspan="1">Hind wings surpassing apex of posterior process of pronotum. Distribution in China</td><td rowspan="1" colspan="1"><italic><tp:taxon-name>Teredorus bashanensis</tp:taxon-name></italic> Zheng, 1993</td></tr><tr><td rowspan="1" colspan="1">–</td><td rowspan="1" colspan="1">Hind wings reaching apex of posterior process of pronotum</td><td rowspan="1" colspan="1">26</td></tr><tr><td rowspan="1" colspan="1">26</td><td rowspan="1" colspan="1">Width of mid femur narrower than width of tegmina; mid-keel of dorsal side of hind femur dentate. Distribution in China</td><td rowspan="1" colspan="1"><italic><tp:taxon-name>Teredorus taibeiensis</tp:taxon-name></italic> Zheng &amp; Xu, 2010</td></tr><tr><td rowspan="1" colspan="1">–</td><td rowspan="1" colspan="1">Width of mid femur wider than or equal to width of tegmina; mid-keel of dorsal side of hind femur smooth</td><td rowspan="1" colspan="1">27</td></tr><tr><td rowspan="1" colspan="1">27</td><td rowspan="1" colspan="1">Hind process reaching apex of hind tibia; width of mid femur wider than width of tegmina. Distribution in India and Nepal</td><td rowspan="1" colspan="1"><italic><tp:taxon-name>Teredorus frontalis</tp:taxon-name></italic> Hancock, 1915</td></tr><tr><td rowspan="1" colspan="1">–</td><td rowspan="1" colspan="1">Hind process reaching middle of hind tibia; width of mid femur equal to width of tegmina</td><td rowspan="1" colspan="1">28</td></tr><tr><td rowspan="1" colspan="1">28</td><td rowspan="1" colspan="1">In lateral view, vertex and frontal ridge forming a rounded angle, visible before eyes; middle of posterior margin of subgenital fig of female triangularly projecting. Distribution in China</td><td rowspan="1" colspan="1"><italic><tp:taxon-name>Teredorus choui</tp:taxon-name></italic> Zheng, Ou &amp; Lin, 2012</td></tr><tr><td rowspan="1" colspan="1">–</td><td rowspan="1" colspan="1">In lateral view, vertex not visible before eyes; posterior margin of subgenital fig of female with sharp angular protuberance. Distribution in China</td><td rowspan="1" colspan="1"><italic><tp:taxon-name>Teredorus prominemarginis</tp:taxon-name></italic> Zheng &amp; Jiang, 1993</td></tr><!--PageBreak--></tbody></table></table-wrap></tp:treatment-sec><ref-list><ref id="B8"><mixed-citation xmlns:xlink="http://www.w3.org/1999/xlink" xlink:type="simple"><person-group><name name-style="western"><surname>Hancock</surname><given-names>JL</given-names></name></person-group> (<year>1906</year>) <article-title>Orthoptera, family Acridiidae, subfamily Tetriginae.</article-title> In: <person-group><name name-style="western"><surname>Wytsman'p</surname><given-names/></name></person-group> (<role>Ed</role>) <issue-title>Genera insectorum.</issue-title><source>Verteneuil V &amp; Desmet L, Brussels 48</source>,  <fpage>1</fpage>–<lpage>79</lpage></mixed-citation></ref><ref id="B9"><mixed-citation xmlns:xlink="http://www.w3.org/1999/xlink" xlink:type="simple"><person-group><name name-style="western"><surname>Hancock</surname><given-names>JL</given-names></name></person-group> (<year>1915</year>) <article-title>Indian Tetriginae (Acrydiinae).</article-title><source>Records of the Indian Museum</source><volume>11</volume>: <fpage>109</fpage>–<lpage>110</lpage>.</mixed-citation></ref><ref id="B12"><mixed-citation xmlns:xlink="http://www.w3.org/1999/xlink" xlink:type="simple"><person-group><name name-style="western"><surname>Kirby</surname><given-names>WF</given-names></name></person-group> (<year>1910</year>) <source>A synonymic catalogue of the Orthoptera. 3, (2),  (Locustidae vel Acrididae).</source><publisher-name>British Meseum (Natural History)</publisher-name>, <publisher-loc>London</publisher-loc>, <size units="page">674 pp</size>.</mixed-citation></ref><ref id="B14"><mixed-citation xmlns:xlink="http://www.w3.org/1999/xlink" xlink:type="simple"><person-group><name name-style="western"><surname>Shishodia</surname><given-names>MS</given-names></name></person-group> (<year>1991</year>) <article-title>Taxonomy and zoogeography of the Tetrigoidea (Orthoptera: Tetrigoidea) of North Eastern India.</article-title><source>Records of the Zoological Survey of India, Occasional Papers</source><volume>140</volume>: <fpage>1</fpage>–<lpage>203</lpage>.</mixed-citation></ref><ref id="B1"><mixed-citation xmlns:xlink="http://www.w3.org/1999/xlink" xlink:type="simple"><person-group><name name-style="western"><surname>Blackith</surname><given-names>RE</given-names></name></person-group> (<year>1992</year>) <source>The Tetrigidae  (Insecta: Orthoptera  )of South-East Asia.</source><publisher-name>Japaga</publisher-name>, <publisher-loc>‘Rockbottom’, Ashford Co. Wicklow</publisher-loc>, <size units="page">248 pp</size>.</mixed-citation></ref><ref id="B13"><mixed-citation xmlns:xlink="http://www.w3.org/1999/xlink" xlink:type="simple"><person-group><name name-style="western"><surname>Liang</surname><given-names>GQ</given-names></name><name name-style="western"><surname>Zheng</surname><given-names>ZM</given-names></name></person-group> (<year>1998</year>) <source>Fauna Sinica, Insecta, Vol. 12, Orthoptera, Tetrigoidea.</source><publisher-name>Science Press</publisher-name>, <publisher-loc>Beijing</publisher-loc>, <size units="page">278 pp</size>.</mixed-citation></ref><ref id="B25"><mixed-citation xmlns:xlink="http://www.w3.org/1999/xlink" xlink:type="simple"><person-group><name name-style="western"><surname>Zheng</surname><given-names>ZM</given-names></name></person-group> (<year>2005</year>) <source>Fauna of the Tetrigoidea from Western China.</source><publisher-name>Science Press</publisher-name>, <publisher-loc>Beijing</publisher-loc>, <size units="page">501 pp</size>.</mixed-citation></ref><ref id="B27"><mixed-citation xmlns:xlink="http://www.w3.org/1999/xlink" xlink:type="simple"><person-group><name name-style="western"><surname>Zheng</surname><given-names>ZM</given-names></name></person-group> (<year>2006</year>) <article-title>Four new species of Tetrigoidea (Orthoptera) from Yunnan Province, China.</article-title><source>Acta Zootaxonomica Sinica</source><volume>31</volume>(<issue>2</issue>): <fpage>363</fpage>–<lpage>368</lpage>.</mixed-citation></ref><ref id="B4"><mixed-citation xmlns:xlink="http://www.w3.org/1999/xlink" xlink:type="simple"><person-group><name name-style="western"><surname>Deng</surname><given-names>WA</given-names></name><name name-style="western"><surname>Zheng</surname><given-names>ZM</given-names></name><name name-style="western"><surname>Wei</surname><given-names>SZ</given-names></name></person-group> (<year>2007</year>) <source>Fauna of Tetrigoidea from Yunnan and Guangxi.</source><publisher-name>Science and Technology Press</publisher-name>, <publisher-loc>Nanning</publisher-loc>, <size units="page">458 pp</size>.</mixed-citation></ref><ref id="B28"><mixed-citation xmlns:xlink="http://www.w3.org/1999/xlink" xlink:type="simple"><person-group><name name-style="western"><surname>Zheng</surname><given-names>ZM</given-names></name><name name-style="western"><surname>Xu</surname><given-names>SQ</given-names></name></person-group> (<year>2010</year>) <article-title>A review of the genus <italic>Teredorus</italic> Hancock (Orthoptera: Tetrigidae) from China and adjacent countries with description of two new species.</article-title><source>Journal of Huazhong Agricultural University</source><volume>29</volume>(<issue>1</issue>): <fpage>14</fpage>–<lpage>20</lpage>.</mixed-citation></ref></ref-list></tp:taxon-treatment>
