# Supplementary material for: Two new species of the genus Teredorus Hancock, 1906 (Orthoptera, Tetrigidae) from China, with a key to the species of the genus
Source: Zookeys. 2014 Aug 5;(431):33–49. doi: 10.3897/zookeys.431.8002 (PMC4141172; doi:10.3897/zookeys.431.8002)
Supplement: XML Treatment for Teredorus parvipulvillus [file zookeys.431.8002-treatment2.xml]

<!DOCTYPE tp:taxon-treatment
  PUBLIC "-//TaxonX//DTD Taxonomic Treatment Publishing DTD v0 20100105//EN" "tax-treatment-NSO.dtd">
<tp:taxon-treatment xmlns:tp="http://www.plazi.org/taxpub"><tp:treatment-meta><kwd-group><label>Taxon classification</label><kwd><named-content content-type="kingdom">Animalia</named-content></kwd><kwd><named-content content-type="order">Orthoptera</named-content></kwd><kwd><named-content content-type="family">Tetrigidae</named-content></kwd></kwd-group><mixed-citation publication-type="journal"><person-group><name><surname>Deng</surname><given-names>Wei-An</given-names></name><name><surname>Lei</surname><given-names>Chao-Liang</given-names></name><name><surname>Zheng</surname><given-names>Zhe-Min</given-names></name></person-group><article-title>Two new species of the genus <italic>Teredorus</italic> Hancock, 1906 (Orthoptera, Tetrigidae) from China, with a key to the species of the genus</article-title><source>Zookeys</source><day>5</day><month>8</month><year>2014</year><volume>2014</volume><issue>431</issue><fpage>33</fpage><lpage>49</lpage><pub-id pub-id-type="doi">10.3897/zookeys.431.8002</pub-id></mixed-citation></tp:treatment-meta><tp:nomenclature><tp:taxon-name>
                        <tp:taxon-name-part taxon-name-part-type="genus">Teredorus</tp:taxon-name-part>
                        <tp:taxon-name-part taxon-name-part-type="species">parvipulvillus</tp:taxon-name-part>
                        <object-id xmlns:xlink="http://www.w3.org/1999/xlink" content-type="zoobank" xlink:type="simple">http://zoobank.org/4458D6D2-167F-439E-8203-D1F3771E09EE</object-id>
                    </tp:taxon-name><tp:taxon-status xmlns:xlink="http://www.w3.org/1999/xlink" xlink:type="simple">sp. n.</tp:taxon-status><xref ref-type="fig" rid="F1">Figs 1</xref><xref ref-type="fig" rid="F2">–2</xref></tp:nomenclature><tp:treatment-sec sec-type="Female"><title>Female.</title><p>Size small, slender. Length of body (from vertex to apex of hind process) 3.8 times as its width (between posterior angles of lateral lobes of pronotum), head distinctly exerted above upper level of pronotum (<xref ref-type="fig" rid="F1">Fig. 1A</xref>). In dorsal view, vertex strongly contracted forward drawing the eyes very near together (<xref ref-type="fig" rid="F2">Fig. 2A, D</xref>), not exserted before eyes, midkeel distinct, extended to occiput; vertex not visible before eyes in lateral view, frontal ridge straight before lateral ocellus, arc-protruding between antennae, longitudinal furrow narrower than width of 1st segment of antennae. Antenna filiform, 15-segmented, inserted between lower margin of eyes (<xref ref-type="fig" rid="F2">Fig. 2B</xref>), mid segments 4-7 times as long as wide. Eyes elevated above the pronotum (<xref ref-type="fig" rid="F2">Fig. 2B</xref>), globular in shape, lateral ocelli placed on slightly lower than middle of anterior margins of eyes (<xref ref-type="fig" rid="F2">Fig. 2C</xref>).</p><p>Disc of pronotum smooth, with numerous small granules, mid keel of pronotum entire, upper margin of pronotum slightly undulating before shoulders and straight behind shoulders in profile (<xref ref-type="fig" rid="F1">Fig. 1A</xref>). Anterior margin of pronotum straight, lateral keels of prozona short and parallel (<xref ref-type="fig" rid="F2">Fig. 2D</xref>), humeral angle obtuse, without abbreviated carinae between shoulders. Posterior process of pronotum narrow, long cone-shaped, surpassing apex of hind femur and reaching apex of hind tibia (<xref ref-type="fig" rid="F1">Fig. 1A, B</xref>). Lateral lobes of pronotum turned downwards, posterior angles rounded, posterior margin of each lateral lobe with two concavities. Visible part of tegmina ovate (<xref ref-type="fig" rid="F2">Fig. 2E</xref>), apex narrowly rounded, with length 2.5 times its width. Hind wings developed, reaching and slightly surpassing apex of posterior process of pronotum (<xref ref-type="fig" rid="F1">Fig. 1A</xref>). Upper and lower margins of fore femur and mid femur nearly straight (<xref ref-type="fig" rid="F2">Fig. 2F, G</xref>), width of mid femur narrower than width of tegmina (1: 1.4) (<xref ref-type="fig" rid="F2">Fig. 2E</xref>). Hind femur stubby (<xref ref-type="fig" rid="F2">Fig. 2H</xref>), with length 3.3 times its width, mid keel of dorsal and ventral side of hindfemur dentate, antegenicular right angle and genicular denticles acute angle. Outer side of hind tibia with two to three spines, inner side without spine (<xref ref-type="fig" rid="F2">Fig. 2I</xref>). Length of first segment of posterior tarsus longer than third, first pulvillus and third normal, equal in length, apex abtuse; second pulvillus degenerated and very small (<xref ref-type="fig" rid="F2">Fig. 2J</xref>), apex acute. Ovipositor narrow and long, length of upper valvulae 4.2 times its width, upper and lower valvulae with slender saw-like teeth(<xref ref-type="fig" rid="F2">Fig. 2K</xref>). Length of subgenital fig equal to width, middle of posterior margin of subgenital fig triangularly projecting (<xref ref-type="fig" rid="F2">Fig. 2L</xref>).</p><p><italic>Colouration</italic>. Disc of pronotum and head blackish-brown with numerous light marks (<xref ref-type="fig" rid="F1">Fig. 1A, B</xref>). Antennae dark brown (<xref ref-type="fig" rid="F2">Fig. 2A</xref>). Hind wings black. Tergites and sternites black. Outer side of hind femora dark, with white marks; inner side black. Hind tibiae black, with brown at base.</p></tp:treatment-sec><tp:treatment-sec sec-type="Male"><title>Male</title><p>(<xref ref-type="fig" rid="F1">Fig. 1C, D</xref>). Similar to female, but smaller and narrower. Subgenital fig short, cone-shaped (<xref ref-type="fig" rid="F2">Fig. 2N</xref>).</p><!--PageBreak--><!--PageBreak--><!--PageBreak--></tp:treatment-sec><tp:treatment-sec sec-type="Measurements"><title>Measurements.</title><p>Length of body ♂5.5–6.0 mm, ♀ 7.0–7.5 mm; length of pronotum ♂8.0–8.5 mm, ♀ 9.0–9.5 mm; length of hind femur ♂3.5–4.0 mm, ♀ 4.0–4.5 mm.</p><p>Holotype female and allotype male, China, Guangxi, Ningming, Aidian, <named-content xmlns:xlink="http://www.w3.org/1999/xlink" content-type="dwc:verbatimCoordinates" xlink:type="simple">21°52'N, 107°03'E</named-content>, 320m alt, 22 July. 2013, collected by Wei-An DENG, IZSNU. Paratypes: Same data, ten male; six females, collected by Wei-An DENG, IZSNU (3♂2♀), SCBHU (7♂4♀).</p></tp:treatment-sec><tp:treatment-sec sec-type="Diagnosis"><title>Diagnosis.</title><p>This species can be easily distinguished from other species of the genus by inner side of hind tibia without spine; second pulvillus of posterior tarsus degenerated, distinctly smaller than first and third. It is only similar to <italic><tp:taxon-name>Teredorus ebenotus</tp:taxon-name></italic> Zheng &amp; Li, 2001, from which it differs in: antenna inserted between lower margin of eyes; upper margin of pronotum slightly undulating before shoulders and straight behind shoulders in profile; posterior process of pronotum reaching apex of hind tibia; width of mid femur distinctly narrower than tegmina. <italic><tp:taxon-name>Teredorus ebenotus</tp:taxon-name></italic> Zheng &amp; Li, 2001 exhibits antenna inserted below lower margin of eyes; upper margin of pronotum straight in profile; posterior process of pronotum reaching middle of hind tibia; width of mid femur equal to tegmina.</p></tp:treatment-sec><tp:treatment-sec sec-type="Etymology"><title>Etymology.</title><p>The new species' name is derived from Latin <italic>parv</italic> and <italic>pulvillus</italic>, meaning second pulvillus of posterior tarsus degenerated and very small.</p></tp:treatment-sec><tp:treatment-sec sec-type="Habitat"><title>Habitat.</title><p>The new species lives in moist stony on the border of streams in tropical rainforests.</p></tp:treatment-sec><tp:treatment-sec sec-type="Distribution"><title>Distribution.</title><p>China (Guangxi).</p><fig id="F1" position="float" orientation="portrait"><label>Figure 1.</label><caption><p><italic><tp:taxon-name>Teredorus parvipulvillus</tp:taxon-name></italic> sp. n. <bold>A</bold> female, lateral view of body <bold>B</bold> female, dorsal view of body <bold>C</bold> male, dorsal view of body <bold>D</bold> male, lateral view of body. (scale bar = 1mm).</p></caption><graphic xmlns:xlink="http://www.w3.org/1999/xlink" xlink:href="zookeys-431-033-g001.jpg" position="float" orientation="portrait" xlink:type="simple"/></fig><fig id="F2" position="float" orientation="portrait"><label>Figure 2.</label><caption><p><italic><tp:taxon-name>Teredorus parvipulvillus</tp:taxon-name></italic> sp. n. <bold>A</bold> dorsal view of head <bold>B</bold> lateral view of head <bold>C</bold> frontal view of head <bold>D</bold> dorsal view of head and pronotum <bold>E</bold> lateral view of tegmina and mid femur <bold>F</bold> lateral view of fore femur <bold>G</bold> lateral view of mid femur <bold>H</bold> lateral view of hind femur <bold>I</bold> lateral view of hind tibia and tarsus <bold>J</bold> lateral view of hind tarsus <bold>K</bold> lateral view of ovipositor of female <bold>L</bold> ventral view of subgenital fig of female <bold>N</bold> lateral view of subgenital fig of male. (scale bar = 1mm).</p></caption><graphic xmlns:xlink="http://www.w3.org/1999/xlink" xlink:href="zookeys-431-033-g002.jpg" position="float" orientation="portrait" xlink:type="simple"/></fig></tp:treatment-sec></tp:taxon-treatment>
