# Supplementary material for: Two new species of the genus Teredorus Hancock, 1906 (Orthoptera, Tetrigidae) from China, with a key to the species of the genus
Source: Zookeys. 2014 Aug 5;(431):33–49. doi: 10.3897/zookeys.431.8002 (PMC4141172; doi:10.3897/zookeys.431.8002)
Supplement: XML Treatment for Teredorus hunanensis [file zookeys.431.8002-treatment3.xml]

<!DOCTYPE tp:taxon-treatment
  PUBLIC "-//TaxonX//DTD Taxonomic Treatment Publishing DTD v0 20100105//EN" "tax-treatment-NSO.dtd">
<tp:taxon-treatment xmlns:tp="http://www.plazi.org/taxpub"><tp:treatment-meta><kwd-group><label>Taxon classification</label><kwd><named-content content-type="kingdom">Animalia</named-content></kwd><kwd><named-content content-type="order">Orthoptera</named-content></kwd><kwd><named-content content-type="family">Tetrigidae</named-content></kwd></kwd-group><mixed-citation publication-type="journal"><person-group><name><surname>Deng</surname><given-names>Wei-An</given-names></name><name><surname>Lei</surname><given-names>Chao-Liang</given-names></name><name><surname>Zheng</surname><given-names>Zhe-Min</given-names></name></person-group><article-title>Two new species of the genus <italic>Teredorus</italic> Hancock, 1906 (Orthoptera, Tetrigidae) from China, with a key to the species of the genus</article-title><source>Zookeys</source><day>5</day><month>8</month><year>2014</year><volume>2014</volume><issue>431</issue><fpage>33</fpage><lpage>49</lpage><pub-id pub-id-type="doi">10.3897/zookeys.431.8002</pub-id></mixed-citation></tp:treatment-meta><tp:nomenclature><tp:taxon-name>
                        <tp:taxon-name-part taxon-name-part-type="genus">Teredorus</tp:taxon-name-part>
                        <tp:taxon-name-part taxon-name-part-type="species">hunanensis</tp:taxon-name-part>
                        <object-id xmlns:xlink="http://www.w3.org/1999/xlink" content-type="zoobank" xlink:type="simple">http://zoobank.org/564AAF62-3BB8-4324-BEF2-3D916E448019</object-id>
                    </tp:taxon-name><tp:taxon-status xmlns:xlink="http://www.w3.org/1999/xlink" xlink:type="simple">sp. n.</tp:taxon-status><xref ref-type="fig" rid="F3">Figs 3</xref><xref ref-type="fig" rid="F4">–4</xref></tp:nomenclature><tp:treatment-sec sec-type="Female"><title>Female.</title><p>Size small, slender. Length of body (from vertex to apex of hind process) 3.2 times as its width (between posterior angles of lateral lobes of pronotum), head not exerted above upper level of pronotum (<xref ref-type="fig" rid="F4">Fig. 4B</xref>). In dorsal view, vertex strongly contracted forward drawing the eyes very near together(<xref ref-type="fig" rid="F4">Fig. 4D</xref>), not exserted before eyes, midkeel distinct, extended to occiput; vertex visible before eyes in lateral view, vertex and frontal ridge forming rounded, frontal ridge slight concave between lateral ocelli, arc-protruding between antennae, longitudinal furrow narrower than width of 1st segment of antennae. Antenna filiform, 15-segmented, inserted below lower margin of eyes (<xref ref-type="fig" rid="F4">Fig. 4B, C</xref>), mid segments 5-6 times as long as wide. Eyes globose, lateral ocelli placed on slightly lower than middle of anterior margins of eyes(<xref ref-type="fig" rid="F4">Fig. 4C</xref>).</p><p>Disc of pronotum smooth, with numerous small granules, mid keel of pronotum entire (<xref ref-type="fig" rid="F3">Fig. 3B</xref>), upper margin of pronotum slightly undulating before shoulders and straight behind shoulders in profile (<xref ref-type="fig" rid="F3">Fig. 3A</xref>). Anterior margin of pronotum straight, lateral keels of prozona unconspicuous, parallel (<xref ref-type="fig" rid="F4">Fig. 4D</xref>), humeral angle obtuse, without abbreviated carinae between shoulders. Posterior process of pronotum narrow, long cone-shaped, surpassing apex of hind femur and reaching one third of hind tibia <!--PageBreak-->(<xref ref-type="fig" rid="F3">Fig. 3A</xref>). Lateral lobes of pronotum turned downwards, posterior angles rounded, posterior margin of each lateral lobe with two concavities. Visible part of tegmina ovate (<xref ref-type="fig" rid="F4">Fig. 4E</xref>), apex narrowly rounded, with length 2.8 times its width. Hind wings developed, reaching and slightly surpassing apex of posterior process of pronotum (<xref ref-type="fig" rid="F4">Fig. 4A</xref>). Upper and lower margins of fore femur and mid femur straight (<xref ref-type="fig" rid="F4">Fig. 4F, G</xref>), width of mid femur equal to tegmina. Hind femur stubby (<xref ref-type="fig" rid="F4">Fig. 4H</xref>), with length 2.8 times its width, mid keel of dorsal and ventral side of hindfemur dentate, antegenicular <!--PageBreak--><!--PageBreak-->right angle and genicular denticles acute angle. Outer side of hind tibia with five to six spines, inner side with four to six spines (<xref ref-type="fig" rid="F4">Fig. 4I</xref>). First segment of posterior tarsus equal to third in length, three pulvilli equal in length, apices of all pulvilli abtuse (<xref ref-type="fig" rid="F4">Fig. 4J</xref>). Ovipositor narrow and long, length of upper valvulae 3 times its width, upper and lower valvulae with slender saw-like teeth (<xref ref-type="fig" rid="F4">Fig. 4K</xref>). Length of subgenital fig equal to width, middle of posterior margin of subgenital fig triangularly projecting (<xref ref-type="fig" rid="F4">Fig. 4L</xref>).</p><p><italic>Colouration</italic>. Body dark brown. Hind wings black. Fore and mid femora brown, with two black rings in the middle, first segment of tarsi black, apex of second segment black. Hind femora dark brown or brown, inner side black. Hind tibiae black, with two yellowish brown rings in the middle (<xref ref-type="fig" rid="F3">Fig. 3A</xref>).</p><p>Male (<xref ref-type="fig" rid="F3">Fig. 3C, D</xref>). Similar to female, but smaller and narrower. Subgenital fig short, cone-shaped (<xref ref-type="fig" rid="F4">Fig. 4N</xref>).</p></tp:treatment-sec><tp:treatment-sec sec-type="Measurements"><title>Measurements.</title><p>Length of body ♂7.5–8.0 mm, ♀ 9.5–10.0 mm; length of pronotum ♂9.5–10.0 mm, ♀ 11.5–12.0 mm; length of hind femur ♂5.0–5.5 mm, ♀ 6.5–7.0 mm.</p><p>Holotype female and allotype male, China, Hunan, Yuanling, Jiemuxi National Nature Reserve, <named-content xmlns:xlink="http://www.w3.org/1999/xlink" content-type="dwc:verbatimCoordinates" xlink:type="simple">28°45'N, 110°26'E</named-content>, 650m alt, 06 Aug. 2013, collected by Yu-Hua DONG, IZSNU. Paratypes: Same data, seven male; eight females, collected by Yu-Hua DONG and Yan-Lan Feng, IZSNU (3♂2♀), SCBHU (4♂6♀).</p></tp:treatment-sec><tp:treatment-sec sec-type="Diagnosis"><title>Diagnosis.</title><p>This species is similar to <italic><tp:taxon-name>Teredorus flavistrial</tp:taxon-name></italic> Zheng, 2006, from which it differs in: frontal ridge slight concave between lateral ocelli in profile; posterior process of pronotum reaching one third of hind tibia; width of mid femur equal to tegmina; first segment of posterior tarsus equal to third in length, three pulvilli of first segment of posterior tarsus equal in length. <italic><tp:taxon-name>Teredorus flavistrial</tp:taxon-name></italic> Zheng, 2006, exhibits frontal ridge straight before lateral ocellus in profile; posterior process of pronotum reaching apex of hind tibia; width of mid femur narrower than width of tegmina; length of first segment of posterior tarsus longer than third segment, third pulvillus of first segment of hind tarsi longer than the first and second pulvilli.</p></tp:treatment-sec><tp:treatment-sec sec-type="Etymology"><title>Etymology.</title><p>The new species was named after the type locality, Hunan, China.</p></tp:treatment-sec><tp:treatment-sec sec-type="Habitat"><title>Habitat.</title><p>The new species lives in moist stony on the border of streams in rainforests.</p></tp:treatment-sec><tp:treatment-sec sec-type="Distribution"><title>Distribution.</title><p>China (Hunan).</p><fig id="F3" position="float" orientation="portrait"><label>Figure 3.</label><caption><p><italic><tp:taxon-name>Teredorus hunanensis</tp:taxon-name></italic> sp. n. <bold>A</bold> female, lateral view of body <bold>B</bold> female, dorsal view of body <bold>C</bold> male, dorsal view of body <bold>D</bold> male, lateral view of body. (scale bar = 1mm).</p></caption><graphic xmlns:xlink="http://www.w3.org/1999/xlink" xlink:href="zookeys-431-033-g003.jpg" position="float" orientation="portrait" xlink:type="simple"/></fig><fig id="F4" position="float" orientation="portrait"><label>Figure 4.</label><caption><p><italic><tp:taxon-name>Teredorus hunanensis</tp:taxon-name></italic> sp. n. <bold>A</bold> dorsal view of head <bold>B</bold> lateral view of head <bold>C</bold> frontal view of head <bold>D</bold> dorsal view of head and pronotum <bold>E</bold> lateral view of tegmina and mid femur <bold>F</bold> lateral view of fore femur <bold>G</bold> lateral view of mid femur <bold>H</bold> lateral view of hind femur <bold>I</bold> lateral view of hind tibia <bold>J</bold> lateral view of hind tarsus <bold>K</bold> lateral view of ovipositor of female <bold>L</bold> ventral view of subgenital fig of female <bold>N</bold> lateral view of subgenital fig of male. (scale bar = 1mm).</p></caption><graphic xmlns:xlink="http://www.w3.org/1999/xlink" xlink:href="zookeys-431-033-g004.jpg" position="float" orientation="portrait" xlink:type="simple"/></fig></tp:treatment-sec></tp:taxon-treatment>
